# Supplementary material for: A Re-Evaluation of the Utility of Symptom Checklist-90-Revised for Measuring the Spectra in the Hierarchical Taxonomy of Psychopathology
Source: Pediatr Rep. 2024 Dec 9;16(4):1089–98. doi: 10.3390/pediatric16040093 (PMC11678436; doi:10.3390/pediatric16040093)
Supplement: Supplementary file 1 [file pediatrrep-16-00093-s001.zip]

Archive with 1 entries (1 files):
- pediatrrep-3305532-supplementary.pdf
